# Supplementary material for: Affect, Disordered Eating Attitudes and Behaviors, and Orthorexia Nervosa Among Women: Mediation Through Intuitive Eating
Source: Behav Sci (Basel). 2025 Jul 16;15(7):967. doi: 10.3390/bs15070967 (PMC12292590; doi:10.3390/bs15070967)
Supplement: Supplementary file 1 [file behavsci-15-00967-s001.zip]

Archive with 1 entries (1 files):
- behavsci-3647718-supplementary.pdf
